# Supplementary material for: High Atmospheric CO2 Concentration Mitigates Drought Effects on Acanthostyles buniifolius an Important Grassland Weed in South America
Source: Plants (Basel). 2022 Aug 31;11(17):2270. doi: 10.3390/plants11172270 (PMC9459995; doi:10.3390/plants11172270)
Supplement: Supplementary file 1 [file plants-11-02270-s001.zip]

Archive with 1 entries (1 files):
- plants-1871794-supplementary.pdf
